# Supplementary material for: Urinary Metabolite Profiles of Participants with Overweight and Obesity Prescribed a Weight Loss High Fruit and Vegetable Diet: A Single Arm Intervention Study
Source: Nutrients. 2024 Dec 17;16(24):4358. doi: 10.3390/nu16244358 (PMC11677377; doi:10.3390/nu16244358)
Supplement: Supplementary file 1 [file nutrients-16-04358-s001.zip]

Archive with 1 entries (1 files):
- nutrients-3338096-supplementary.pdf
